# Supplementary material for: Green Solvents in the Extraction of Bioactive Compounds from Dried Apple Cultivars
Source: Foods. 2023 Feb 19;12(4):893. doi: 10.3390/foods12040893 (PMC9957507; doi:10.3390/foods12040893)
Supplement: Supplementary file 1 [file foods-12-00893-s001.zip]

Archive with 1 entries (1 files):
- foods-2209677-supplementary.pdf
